# Supplementary material for: Ecological Risks in Daqu Storage and Their Impact on Baijiu Flavor: Precision Process Strategies for Damage Mitigation While Preserving Aroma
Source: Foods. 2026 Apr 2;15(7):1195. doi: 10.3390/foods15071195 (PMC13073634; doi:10.3390/foods15071195)
Supplement: Supplementary file 1 [file foods-15-01195-s001.zip]

Archive with 1 entries (1 files):
- foods-4211386-supplementary.pdf
